# Supplementary material for: 6,7-Di­hydro-5H-pyrrolo­[1,2-a]imidazole
Source: IUCrdata. 2020 May 29;5(Pt 5):x200681. doi: 10.1107/S2414314620006811 (PMC9462221; doi:10.1107/S2414314620006811)
Supplement: Supplementary file 2 [file x-05-x200681-Isup2.hkl]

data_I                                                                          
_shelx_title ' User-defined    saturn, 1/2 deg 13 secs, 422 frames'             
_shelx_refln_list_code          4                                               
_shelx_F_calc_maximum      117.67                                               
_exptl_crystal_F_000       232.00                                               
_reflns_d_resolution_high  0.7704                                               
                                                                                
loop_                                                                           
 _space_group_symop_operation_xyz                                               
 'x, y, z'                                                                      
 '-x+1/2, y+1/2, -z+1/2'                                                        
 '-x, -y, -z'                                                                   
 'x-1/2, -y-1/2, z-1/2'                                                         
                                                                                
_cell_length_a     7.9083                                                       
_cell_length_b     7.4412                                                       
_cell_length_c     9.8796                                                       
_cell_angle_alpha  90.000                                                       
_cell_angle_beta  104.907                                                       
_cell_angle_gamma  90.000                                                       
                                                                                
_shelx_F_squared_multiplier     1.000                                           
                                                                                
loop_                                                                           
 _refln_index_h                                                                 
 _refln_index_k                                                                 
 _refln_index_l                                                                 
 _refln_F_squared_calc                                                          
 _refln_F_squared_meas                                                          
 _refln_F_squared_sigma                                                         
 _refln_observed_status                                                         
   2   0   0       7937.94       7462.36       201.12 o                         
   4   0   0         35.18         30.49         0.84 o                         
   6   0   0        122.58        126.86         3.29 o                         
   8   0   0          0.83          0.94         1.04 o                         
   1   1   0         54.32         47.41         1.98 o                         
   2   1   0        236.91        222.52         3.77 o                         
   3   1   0         33.65         32.65         0.72 o                         
   4   1   0         38.07         41.24         0.87 o                         
   5   1   0        124.26        126.61         2.77 o                         
   6   1   0          0.35          0.14         0.35 o                         
   7   1   0         12.81         15.27         0.75 o                         
   8   1   0         32.07         28.14         1.47 o                         
   9   1   0          2.14          2.40         1.35 o                         
   0   2   0        895.88        916.83        23.69 o                         
   1   2   0         45.20         41.23         0.91 o                         
   2   2   0        417.78        399.29        10.17 o                         
   3   2   0          2.65          3.96         0.44 o                         
   4   2   0         28.31         28.86         0.77 o                         
   5   2   0        174.36        164.45         2.92 o                         
   6   2   0          0.07          0.06         0.36 o                         
   7   2   0        184.62        171.79         3.89 o                         
   8   2   0         44.33         43.05         3.02 o                         
   9   2   0         32.22         33.56         2.92 o                         
   1   3   0        566.68        603.11        10.90 o                         
   2   3   0        196.70        194.22         4.87 o                         
   3   3   0        430.83        425.04        21.42 o                         
   4   3   0         17.00         16.63         0.61 o                         
   5   3   0          4.83          5.46         0.73 o                         
   6   3   0         76.82         70.89         1.83 o                         
   7   3   0         99.89         91.72         2.48 o                         
   8   3   0          1.35          1.06         0.71 o                         
   9   3   0         57.17         49.30         3.65 o                         
   0   4   0         25.46         24.62         0.99 o                         
   1   4   0        812.20        858.33        29.70 o                         
   2   4   0         22.68         23.40         1.00 o                         
   3   4   0        593.89        564.59        14.77 o                         
   4   4   0         25.98         21.39         1.81 o                         
   5   4   0         95.11         86.76         2.23 o                         
   6   4   0         77.61         77.44         4.06 o                         
   7   4   0         10.76         10.20         1.15 o                         
   8   4   0         37.37         35.14         2.03 o                         
   9   4   0          0.16          0.94         1.67 o                         
   1   5   0        191.28        191.29         4.15 o                         
   2   5   0          0.66          0.98         0.68 o                         
   3   5   0        352.02        332.42        26.58 o                         
   4   5   0         10.07          9.67         1.04 o                         
   5   5   0         69.57         83.28         4.27 o                         
   6   5   0         22.13         22.62         2.29 o                         
   7   5   0          6.31          4.66         1.08 o                         
   8   5   0        100.50         97.78         5.58 o                         
   0   6   0          4.31          3.02         1.04 o                         
   1   6   0        192.43        182.86         6.46 o                         
   2   6   0         23.73         20.64         1.88 o                         
   3   6   0          0.25          1.77         1.35 o                         
   4   6   0         28.39         19.07         2.19 o                         
   5   6   0          2.52          2.61         1.56 o                         
   6   6   0          0.15          2.08         1.56 o                         
   7   6   0         64.00         64.96         3.70 o                         
   1   7   0         44.01         41.10         1.84 o                         
   2   7   0        150.61        126.32         5.84 o                         
   3   7   0         99.79         80.25         4.38 o                         
   4   7   0         52.47         43.36         3.23 o                         
   5   7   0         20.79         17.61         2.40 o                         
   6   7   0          0.60          0.31         1.46 o                         
   0   8   0        152.19        193.34         8.34 o                         
   1   8   0         46.67         51.16         2.45 o                         
   2   8   0         47.88         53.36         3.65 o                         
   3   8   0         23.10         22.30         2.61 o                         
   4   8   0          6.31          5.94         1.98 o                         
   5   8   0          5.95          3.44         2.08 o                         
   1   9   0          0.08          0.83         1.56 o                         
   2   9   0          6.00          5.21         2.08 o                         
   3   9   0         14.72         17.82         2.81 o                         
  -9   0   1          0.48          1.67         1.35 o                         
  -7   0   1        156.61        158.84         6.67 o                         
  -5   0   1         69.79         70.65         1.85 o                         
  -3   0   1        308.66        280.20         6.96 o                         
  -1   0   1        150.53        157.24         3.46 o                         
   1   0   1         92.78         71.24         1.67 o                         
   3   0   1        168.32        154.76         2.67 o                         
   5   0   1         93.83        102.66         3.07 o                         
   7   0   1          1.92          1.25         0.54 o                         
   9   0   1          4.03          4.59         1.56 o                         
 -10   1   1         19.67         16.68         2.61 o                         
  -9   1   1          3.42          3.19         0.95 o                         
  -8   1   1         41.25         41.90         2.55 o                         
  -7   1   1         48.99         47.15         1.38 o                         
  -6   1   1        146.86        148.37         3.25 o                         
  -5   1   1         40.83         43.99         1.51 o                         
  -4   1   1         19.37         21.29         0.95 o                         
  -3   1   1        110.58        102.42         2.24 o                         
  -2   1   1       3276.76       3151.35        76.08 o                         
  -1   1   1        580.67        582.25        20.21 o                         
   0   1   1       3683.61       3371.48        72.53 o                         
   1   1   1        154.62        142.26         3.52 o                         
   2   1   1         57.87         61.27         1.13 o                         
   3   1   1        169.41        177.18         2.77 o                         
   4   1   1        262.15        266.33         4.28 o                         
   5   1   1        104.24        108.04         1.65 o                         
   6   1   1         74.05         76.77         1.56 o                         
   7   1   1          3.85          5.74         0.59 o                         
   8   1   1         55.25         52.38         6.46 o                         
   9   1   1         61.29         60.76         3.65 o                         
  -9   2   1         20.50         16.99         2.19 o                         
  -8   2   1          1.57          1.02         0.69 o                         
  -7   2   1         11.42         10.31         0.67 o                         
  -6   2   1          9.84         10.76         1.44 o                         
  -5   2   1          9.78          9.62         1.04 o                         
  -4   2   1          0.38          0.45         0.16 o                         
  -3   2   1         68.13         74.11         3.23 o                         
  -2   2   1          2.72          2.54         0.50 o                         
  -1   2   1         15.47         15.91         0.60 o                         
   0   2   1        239.52        251.01         4.32 o                         
   1   2   1         81.97         79.38         2.51 o                         
   2   2   1         50.45         52.74         1.29 o                         
   3   2   1        106.07        117.41         2.57 o                         
   4   2   1        251.08        264.48         6.98 o                         
   5   2   1         66.55         66.05         1.36 o                         
   6   2   1         23.93         29.98         1.69 o                         
   7   2   1          8.71          9.76         1.21 o                         
   8   2   1         41.96         41.27         3.23 o                         
   9   2   1         24.91         20.85         2.50 o                         
  -9   3   1         64.67         60.45         4.06 o                         
  -8   3   1         84.66         83.76         2.85 o                         
  -7   3   1          3.16          2.36         0.57 o                         
  -6   3   1         72.18         72.10         2.37 o                         
  -5   3   1        216.97        207.72         4.37 o                         
  -4   3   1          2.38          2.78         0.39 o                         
  -3   3   1        316.47        321.23         8.12 o                         
  -2   3   1         11.91         11.28         0.69 o                         
  -1   3   1         46.54         48.08         2.27 o                         
   0   3   1          5.33          5.06         0.40 o                         
   1   3   1        435.59        428.01         8.54 o                         
   2   3   1         23.56         28.03         0.78 o                         
   3   3   1        209.39        213.32        15.48 o                         
   4   3   1        212.63        206.78         4.40 o                         
   5   3   1         11.40          8.07         0.90 o                         
   6   3   1        112.79        113.34         6.82 o                         
   7   3   1        108.95         99.53         3.26 o                         
   8   3   1          0.49          0.05         0.62 o                         
   9   3   1         18.08         15.01         2.40 o                         
  -9   4   1         31.51         32.83         3.23 o                         
  -8   4   1          1.35          1.17         0.79 o                         
  -7   4   1         67.55         73.69         4.06 o                         
  -6   4   1         28.37         27.39         1.35 o                         
  -5   4   1          2.14          1.80         0.37 o                         
  -4   4   1         12.20         12.90         2.19 o                         
  -3   4   1         45.47         44.01         1.55 o                         
  -2   4   1          6.51          6.89         2.19 o                         
  -1   4   1         13.24         10.66         0.55 o                         
   0   4   1          1.12          3.06         1.06 o                         
   1   4   1        132.26        127.62         4.58 o                         
   2   4   1         38.92         42.52         1.37 o                         
   3   4   1          6.30          4.96         1.51 o                         
   4   4   1         15.09         17.93         1.77 o                         
   5   4   1         63.08         67.69         2.42 o                         
   6   4   1         40.89         46.77         1.95 o                         
   7   4   1         43.49         42.44         7.40 o                         
   8   4   1         56.91         52.19         2.33 o                         
  -8   5   1          0.00         -0.08         0.88 o                         
  -7   5   1         35.56         32.10         2.81 o                         
  -6   5   1         24.33         21.68         2.29 o                         
  -5   5   1          2.18          2.50         1.35 o                         
  -4   5   1         28.99         22.29         1.82 o                         
  -3   5   1          0.23          1.68         0.62 o                         
  -2   5   1          0.00          0.94         0.94 o                         
  -1   5   1          6.34          8.45         0.85 o                         
   0   5   1         14.48         16.82         0.96 o                         
   1   5   1        173.18        191.16         4.21 o                         
   2   5   1          0.14          0.17         0.37 o                         
   3   5   1         16.97         18.93         3.60 o                         
   4   5   1          7.11          7.40         1.56 o                         
   5   5   1        141.49        158.11         6.88 o                         
   6   5   1          0.24          1.61         0.99 o                         
   7   5   1        114.49        117.32         4.16 o                         
   8   5   1          6.82          3.78         1.25 o                         
  -7   6   1          4.05          4.06         1.77 o                         
  -6   6   1          0.16         -0.63         1.46 o                         
  -5   6   1        198.95        201.05         8.96 o                         
  -4   6   1         75.60         58.26         3.54 o                         
  -3   6   1        383.79        336.44        13.55 o                         
  -2   6   1         43.25         39.09         2.50 o                         
  -1   6   1          5.06          4.40         0.88 o                         
   0   6   1         70.41         68.45         2.39 o                         
   1   6   1        720.21        691.64        18.87 o                         
   2   6   1        121.57         92.10         3.91 o                         
   3   6   1        407.53        349.58        14.07 o                         
   4   6   1         10.97          9.59         1.88 o                         
   5   6   1          0.79         -0.31         1.25 o                         
   6   6   1          7.92         11.35         2.66 o                         
   7   6   1         42.51         37.69         2.12 o                         
  -6   7   1         10.11         12.40         2.50 o                         
  -5   7   1        138.52        136.43         6.88 o                         
  -4   7   1          1.47          3.75         1.77 o                         
  -3   7   1         47.88         40.86         3.02 o                         
  -2   7   1          1.21          3.23         1.35 o                         
  -1   7   1          2.60          2.79         0.99 o                         
   0   7   1          0.26          1.28         0.85 o                         
   1   7   1          2.72          3.41         0.88 o                         
   2   7   1          0.05          0.83         1.25 o                         
   3   7   1         67.97         68.69         4.06 o                         
   4   7   1         21.69         28.66         2.81 o                         
   5   7   1         40.87         44.30         3.34 o                         
   6   7   1         13.06         14.10         2.55 o                         
  -5   8   1          0.15          1.67         1.77 o                         
  -4   8   1         37.11         38.88         3.34 o                         
  -3   8   1          2.47          1.25         1.46 o                         
  -2   8   1          1.97          2.29         1.56 o                         
  -1   8   1          0.19          0.78         0.92 o                         
   0   8   1          9.72         14.00         1.67 o                         
   1   8   1          2.66          2.83         1.10 o                         
   2   8   1          5.51          4.69         1.77 o                         
   3   8   1         31.95         34.71         3.13 o                         
   4   8   1          0.38          0.00         1.35 o                         
   5   8   1          3.60          3.02         2.08 o                         
  -3   9   1          0.27          0.42         1.67 o                         
  -2   9   1         46.11         53.36         4.48 o                         
  -1   9   1          0.52          1.04         1.67 o                         
   0   9   1         40.84         48.15         3.65 o                         
   1   9   1          0.49          0.94         1.67 o                         
   2   9   1         48.41         50.86         3.96 o                         
   3   9   1          5.39          2.29         2.08 o                         
 -10   0   2          0.19          0.31         1.15 o                         
  -8   0   2         67.17         65.56         3.34 o                         
  -6   0   2         26.04         24.60         1.67 o                         
  -4   0   2       1684.10       1775.07        49.43 o                         
  -2   0   2      13845.66      12798.37       455.46 o                         
   0   0   2       3598.43       3473.20       103.95 o                         
   2   0   2        660.85        618.80        17.18 o                         
   4   0   2        433.46        421.57        10.16 o                         
   6   0   2         63.26         64.36         2.06 o                         
   8   0   2          0.67          0.42         1.04 o                         
 -10   1   2          0.08         -0.21         1.25 o                         
  -9   1   2         50.06         52.00         2.32 o                         
  -8   1   2          1.76          1.30         1.09 o                         
  -7   1   2        123.00        115.67         2.76 o                         
  -6   1   2         55.96         55.76         2.08 o                         
  -5   1   2          5.74          7.12         0.67 o                         
  -4   1   2        840.73        893.73        23.99 o                         
  -3   1   2          2.48          2.55         0.28 o                         
  -2   1   2       3543.68       3335.67        62.94 o                         
  -1   1   2        230.37        192.41         7.00 o                         
   0   1   2        882.80        837.15        21.13 o                         
   1   1   2         13.48         13.34         0.43 o                         
   2   1   2         30.13         35.48         0.54 o                         
   3   1   2         19.95         22.03         0.45 o                         
   4   1   2          0.34          0.47         0.20 o                         
   5   1   2         10.58          8.57         0.53 o                         
   6   1   2        157.85        160.03         3.07 o                         
   7   1   2         17.52         17.63         0.89 o                         
   8   1   2        190.10        192.72         8.23 o                         
   9   1   2          7.43          5.00         1.77 o                         
  -9   2   2         75.37         66.20         3.75 o                         
  -8   2   2          0.50          0.77         0.78 o                         
  -7   2   2          1.84          2.62         1.04 o                         
  -6   2   2          0.76          1.24         0.60 o                         
  -5   2   2         78.64         66.46         2.87 o                         
  -4   2   2         14.75         15.60         0.78 o                         
  -3   2   2        153.37        137.86         8.18 o                         
  -2   2   2          5.62          5.76         0.45 o                         
  -1   2   2         26.08         27.17         0.72 o                         
   0   2   2        285.62        286.15         4.06 o                         
   1   2   2         10.07         12.53         0.67 o                         
   2   2   2          8.55          8.53         0.41 o                         
   3   2   2        254.20        253.98         8.98 o                         
   4   2   2         58.82         55.77         2.38 o                         
   5   2   2         93.01         93.58         2.05 o                         
   6   2   2         12.91         13.32         0.70 o                         
   7   2   2          0.05          0.47         0.60 o                         
   8   2   2        159.47        148.73         6.88 o                         
   9   2   2          1.15          0.73         1.56 o                         
  -9   3   2          3.93          2.81         1.77 o                         
  -8   3   2         10.48         10.34         0.83 o                         
  -7   3   2         42.97         43.66         1.83 o                         
  -6   3   2          0.20         -0.13         0.89 o                         
  -5   3   2        392.73        373.92        14.73 o                         
  -4   3   2        116.50        115.70         3.44 o                         
  -3   3   2        420.81        489.35        18.34 o                         
  -2   3   2        110.43        110.26         3.34 o                         
  -1   3   2         15.48         17.71         0.67 o                         
   0   3   2          3.89          4.37         0.38 o                         
   1   3   2          3.44          3.17         0.29 o                         
   2   3   2        201.16        202.88         4.33 o                         
   3   3   2        393.18        388.40        11.12 o                         
   4   3   2        139.94        135.48         5.06 o                         
   5   3   2        323.78        316.78         8.66 o                         
   6   3   2          2.94          2.51         0.88 o                         
   7   3   2        134.65        119.17         3.81 o                         
   8   3   2          3.44          2.29         1.56 o                         
  -9   4   2          3.50          2.71         1.88 o                         
  -8   4   2         73.98         76.82         4.48 o                         
  -7   4   2          9.43         12.15         2.97 o                         
  -6   4   2          4.23          2.90         0.71 o                         
  -5   4   2         34.25         36.36         4.69 o                         
  -4   4   2         10.20         10.42         1.56 o                         
  -3   4   2         67.20         66.84         4.06 o                         
  -2   4   2          1.16          0.31         0.73 o                         
  -1   4   2        794.75        821.08        42.89 o                         
   0   4   2         32.90         35.68         1.05 o                         
   1   4   2       1040.29       1089.54        24.00 o                         
   2   4   2         46.94         46.28         2.61 o                         
   3   4   2         12.31         16.44         1.10 o                         
   4   4   2         15.52         18.32         1.21 o                         
   5   4   2        193.03        169.32         5.00 o                         
   6   4   2          0.03          0.99         0.92 o                         
   7   4   2         58.78         53.04         2.31 o                         
   8   4   2          4.22          4.58         2.03 o                         
  -8   5   2          0.79         -0.21         1.35 o                         
  -7   5   2        131.95        128.30         6.25 o                         
  -6   5   2          0.09          0.99         0.72 o                         
  -5   5   2        424.77        423.64        33.93 o                         
  -4   5   2          4.75          4.79         1.56 o                         
  -3   5   2        393.72        364.27        14.17 o                         
  -2   5   2          0.08          1.15         0.94 o                         
  -1   5   2          1.74          2.08         0.59 o                         
   0   5   2          1.76          1.93         0.49 o                         
   1   5   2         97.79        100.55         4.62 o                         
   2   5   2          9.97         10.64         0.89 o                         
   3   5   2          1.56          1.46         1.25 o                         
   4   5   2         52.77         49.97         4.48 o                         
   5   5   2         63.46         58.97         2.37 o                         
   6   5   2        167.32        150.08         8.55 o                         
   7   5   2         90.67         87.98         7.24 o                         
  -8   6   2          2.23          2.61         1.98 o                         
  -7   6   2          3.15          5.63         2.08 o                         
  -6   6   2         48.04         47.74         3.65 o                         
  -5   6   2         15.02         22.93         2.50 o                         
  -4   6   2         50.32         49.30         3.23 o                         
  -3   6   2         22.53         19.18         2.08 o                         
  -2   6   2          0.00          0.00         0.73 o                         
  -1   6   2         32.65         35.14         1.60 o                         
   0   6   2          4.15          5.06         0.89 o                         
   1   6   2         12.56         11.73         1.05 o                         
   2   6   2          0.11          0.42         1.15 o                         
   3   6   2          0.96          1.67         1.35 o                         
   4   6   2          6.97          7.92         2.29 o                         
   5   6   2         22.10         27.38         2.14 o                         
   6   6   2          5.71          9.22         1.32 o                         
   7   6   2         13.36         16.54         3.07 o                         
  -7   7   2          3.39          5.00         2.29 o                         
  -6   7   2          3.68          1.46         1.77 o                         
  -5   7   2         25.79         27.20         2.81 o                         
  -4   7   2         15.67         14.59         2.19 o                         
  -3   7   2         11.65         14.38         1.98 o                         
  -2   7   2         62.51         51.07         3.13 o                         
  -1   7   2        274.45        267.60         9.28 o                         
   0   7   2        265.75        251.08         7.61 o                         
   1   7   2        200.31        181.69         7.14 o                         
   2   7   2        117.68         90.89         4.79 o                         
   3   7   2         32.91         36.69         3.02 o                         
   4   7   2          6.41          7.23         1.98 o                         
   5   7   2         22.55         24.44         1.90 o                         
   6   7   2          1.94          2.87         1.25 o                         
  -5   8   2         30.35         28.25         3.34 o                         
  -4   8   2         42.63         47.01         3.75 o                         
  -3   8   2         10.86         11.78         1.98 o                         
  -2   8   2         69.89         83.28         4.79 o                         
  -1   8   2          2.36          2.92         1.77 o                         
   0   8   2          0.23          0.50         0.92 o                         
   1   8   2          0.64          0.21         1.35 o                         
   2   8   2          2.43          1.04         1.56 o                         
   3   8   2          3.57          2.50         1.77 o                         
   4   8   2         14.31         17.72         1.88 o                         
  -3   9   2         15.52         16.16         2.71 o                         
  -2   9   2          7.96          6.67         2.19 o                         
  -1   9   2         11.34         10.11         2.71 o                         
   0   9   2          1.64          1.77         2.08 o                         
   1   9   2         21.99         26.68         3.02 o                         
   2   9   2          0.00          2.19         1.98 o                         
  -9   0   3        154.17        159.78         7.50 o                         
  -7   0   3         59.40         57.01         3.02 o                         
  -5   0   3        200.36        200.49         5.05 o                         
  -3   0   3        661.70        637.92        18.55 o                         
  -1   0   3         34.72         36.13         1.15 o                         
   1   0   3         66.06         54.32         2.56 o                         
   3   0   3          1.58          1.96         0.34 o                         
   5   0   3          7.08          8.48         0.89 o                         
   7   0   3         55.38         54.17         1.97 o                         
 -10   1   3         14.12         13.31         1.62 o                         
  -9   1   3          1.16          0.90         0.88 o                         
  -8   1   3         32.18         35.51         1.76 o                         
  -7   1   3          0.79          0.06         0.73 o                         
  -6   1   3         66.81         69.38         3.25 o                         
  -5   1   3          3.54          3.93         0.47 o                         
  -4   1   3       1163.24       1184.71        22.43 o                         
  -3   1   3        120.57        120.13         2.12 o                         
  -2   1   3       1110.73       1053.66        30.35 o                         
  -1   1   3        143.99        134.50         3.14 o                         
   0   1   3         66.17         56.43         3.19 o                         
   1   1   3          5.34          4.93         0.38 o                         
   2   1   3        102.35         98.12         1.53 o                         
   3   1   3         49.90         51.31         0.95 o                         
   4   1   3         70.00         75.40         1.36 o                         
   5   1   3         18.44         18.35         0.86 o                         
   6   1   3        100.84         96.47         2.37 o                         
   7   1   3        111.33        121.84         4.74 o                         
   8   1   3         43.59         41.17         3.02 o                         
 -10   2   3         12.14         13.55         2.40 o                         
  -9   2   3          0.07          1.19         0.95 o                         
  -8   2   3          0.00          0.26         0.73 o                         
  -7   2   3         55.18         58.29         2.15 o                         
  -6   2   3          5.70          6.31         0.85 o                         
  -5   2   3         18.31         21.57         1.88 o                         
  -4   2   3         92.93        101.76         7.35 o                         
  -3   2   3        144.77        147.55         3.07 o                         
  -2   2   3        155.48        167.37         3.47 o                         
  -1   2   3         56.21         50.53         2.01 o                         
   0   2   3        326.24        376.55         8.27 o                         
   1   2   3        426.44        429.66         9.50 o                         
   2   2   3        993.39       1077.82        40.37 o                         
   3   2   3        152.93        157.60         2.81 o                         
   4   2   3         87.04         89.67         1.75 o                         
   5   2   3          3.11          2.51         0.38 o                         
   6   2   3         47.95         45.27         2.80 o                         
   7   2   3          0.32          1.43         0.85 o                         
   8   2   3         46.95         54.41         3.75 o                         
  -9   3   3         11.04         12.40         2.29 o                         
  -8   3   3         12.98         13.25         1.25 o                         
  -7   3   3         72.44         75.98         2.75 o                         
  -6   3   3         12.25         13.80         1.15 o                         
  -5   3   3         99.08        102.85         3.13 o                         
  -4   3   3          7.77          7.94         0.64 o                         
  -3   3   3          9.88         12.74         1.15 o                         
  -2   3   3         17.87         20.77         1.93 o                         
  -1   3   3         26.85         29.80         0.93 o                         
   0   3   3        120.93        144.01         4.73 o                         
   1   3   3          0.02          0.13         0.32 o                         
   2   3   3        203.14        220.17        11.26 o                         
   3   3   3        118.12        104.99         3.13 o                         
   4   3   3         21.35         22.56         2.29 o                         
   5   3   3        125.47        107.27        12.04 o                         
   6   3   3         17.03         20.03         1.35 o                         
   7   3   3         35.97         32.40         1.65 o                         
   8   3   3         14.21         17.30         2.29 o                         
  -9   4   3         41.93         41.38         3.65 o                         
  -8   4   3         10.24         11.57         2.08 o                         
  -7   4   3         28.75         26.74         1.63 o                         
  -6   4   3          5.15          5.52         1.56 o                         
  -5   4   3          0.02          0.58         0.47 o                         
  -4   4   3          0.79          0.36         0.54 o                         
  -3   4   3          2.03          0.94         0.60 o                         
  -2   4   3         16.28         18.21         1.03 o                         
  -1   4   3          9.49          8.15         1.20 o                         
   0   4   3          0.38         -0.02         0.25 o                         
   1   4   3          3.84          4.04         1.54 o                         
   2   4   3          1.71          1.74         0.73 o                         
   3   4   3         21.23         21.50         1.32 o                         
   4   4   3        145.16        150.47         5.42 o                         
   5   4   3         28.82         27.56         1.54 o                         
   6   4   3        101.53         96.68         3.34 o                         
   7   4   3          0.29         -0.37         0.88 o                         
   8   4   3          2.06          2.15         1.20 o                         
  -8   5   3         22.21         23.14         2.81 o                         
  -7   5   3          2.98          4.38         1.77 o                         
  -6   5   3         41.60         37.00         3.02 o                         
  -5   5   3          8.97          7.60         0.90 o                         
  -4   5   3          0.16          0.73         0.62 o                         
  -3   5   3         72.70         69.74         5.63 o                         
  -2   5   3         71.93         76.71         3.54 o                         
  -1   5   3        726.95        710.10        27.20 o                         
   0   5   3         30.24         30.74         2.48 o                         
   1   5   3        179.15        170.16         7.76 o                         
   2   5   3          1.11          1.22         0.80 o                         
   3   5   3        238.32        267.29        23.19 o                         
   4   5   3          1.30          0.73         0.83 o                         
   5   5   3        248.18        219.67         6.70 o                         
   6   5   3          3.15          3.15         1.08 o                         
   7   5   3          4.80          4.13         1.30 o                         
  -8   6   3          2.39          5.00         2.08 o                         
  -7   6   3         53.35         50.76         3.96 o                         
  -6   6   3         19.66         18.97         2.50 o                         
  -5   6   3        110.87        106.09         3.48 o                         
  -4   6   3         22.36         20.67         1.38 o                         
  -3   6   3         15.63         15.32         1.77 o                         
  -2   6   3         35.81         35.44         2.61 o                         
  -1   6   3        504.55        471.11        18.34 o                         
   0   6   3         73.70         62.06         2.30 o                         
   1   6   3        381.66        354.69         9.71 o                         
   2   6   3         26.94         29.14         1.72 o                         
   3   6   3         37.74         42.13         2.09 o                         
   4   6   3         14.97         20.15         1.54 o                         
   5   6   3          4.48          1.22         1.02 o                         
   6   6   3          0.38         -0.30         0.95 o                         
  -7   7   3         98.70         99.85         6.25 o                         
  -6   7   3          0.01         -0.31         1.67 o                         
  -5   7   3         38.08         34.39         3.23 o                         
  -4   7   3          3.75          6.23         1.17 o                         
  -3   7   3         25.98         24.28         2.40 o                         
  -2   7   3          1.61          0.73         1.15 o                         
  -1   7   3         55.33         54.09         3.23 o                         
   0   7   3         24.83         27.03         1.60 o                         
   1   7   3          1.05          1.56         1.46 o                         
   2   7   3          1.08          1.68         1.02 o                         
   3   7   3         21.92         24.62         1.80 o                         
   4   7   3          3.36          2.33         1.13 o                         
   5   7   3         39.01         45.40         3.65 o                         
  -5   8   3         13.86         13.45         2.61 o                         
  -4   8   3          1.94          2.15         1.04 o                         
  -3   8   3          0.04          0.56         0.99 o                         
  -2   8   3         32.72         34.50         2.81 o                         
  -1   8   3          2.76          1.15         1.46 o                         
   0   8   3          0.00          0.31         1.35 o                         
   1   8   3         79.49         73.45         3.05 o                         
   2   8   3         19.63         22.99         2.24 o                         
   3   8   3         24.47         27.16         2.02 o                         
   4   8   3          0.16         -0.05         0.88 o                         
  -3   9   3          0.42          2.04         1.29 o                         
  -2   9   3         45.60         49.08         2.70 o                         
  -1   9   3          0.11          0.31         1.35 o                         
   0   9   3          4.28          3.98         1.39 o                         
   1   9   3          1.04          0.57         1.13 o                         
   2   9   3         14.15         13.77         1.88 o                         
 -10   0   4         58.95         60.76         4.06 o                         
  -8   0   4         78.20         79.73         4.27 o                         
  -6   0   4         70.96         76.02         8.55 o                         
  -4   0   4        526.47        557.88        14.57 o                         
  -2   0   4         41.09         44.69         1.77 o                         
   0   0   4       1516.90       1473.46        40.90 o                         
   2   0   4       1196.83       1207.50        33.03 o                         
   4   0   4        639.12        613.63        70.41 o                         
   6   0   4        218.53        215.22         6.01 o                         
 -10   1   4          0.48          0.97         1.10 o                         
  -9   1   4         40.02         39.01         2.06 o                         
  -8   1   4         19.24         23.69         1.93 o                         
  -7   1   4          6.15          7.14         1.05 o                         
  -6   1   4        417.53        427.17        15.02 o                         
  -5   1   4         10.60          9.20         0.71 o                         
  -4   1   4       1547.60       1549.78        30.69 o                         
  -3   1   4         13.52         16.37         0.77 o                         
  -2   1   4        375.29        387.18         6.83 o                         
  -1   1   4          2.87          3.89         0.51 o                         
   0   1   4        686.71        624.88        15.22 o                         
   1   1   4          8.85          9.25         0.45 o                         
   2   1   4        136.88        138.23         4.94 o                         
   3   1   4         32.46         32.58         1.61 o                         
   4   1   4        163.56        148.99         5.24 o                         
   5   1   4          2.58          2.71         0.48 o                         
   6   1   4        379.11        378.49         7.76 o                         
   7   1   4         20.11         22.68         4.17 o                         
   8   1   4         72.47         72.75         4.48 o                         
 -10   2   4          1.83          0.83         1.67 o                         
  -9   2   4         38.13         35.85         2.35 o                         
  -8   2   4         25.96         23.00         1.65 o                         
  -7   2   4        175.73        176.99         5.78 o                         
  -6   2   4        235.07        254.23         7.22 o                         
  -5   2   4        162.01        159.06         4.48 o                         
  -4   2   4        322.83        311.30        16.83 o                         
  -3   2   4         20.43         18.56         0.70 o                         
  -2   2   4         37.86         44.03         1.18 o                         
  -1   2   4         10.58         10.48         0.72 o                         
   0   2   4        177.90        179.08        11.41 o                         
   1   2   4          0.52          1.46         0.47 o                         
   2   2   4        324.28        333.31        12.64 o                         
   3   2   4          9.66          7.14         0.56 o                         
   4   2   4          9.50          9.50         1.22 o                         
   5   2   4         61.40         63.13         1.80 o                         
   6   2   4         46.63         47.75         1.56 o                         
   7   2   4          9.29         13.07         1.33 o                         
   8   2   4          7.62          6.77         1.77 o                         
  -9   3   4         14.31         14.21         1.53 o                         
  -8   3   4          0.00         -0.18         0.73 o                         
  -7   3   4         91.85        107.68         3.91 o                         
  -6   3   4         24.23         25.54         2.29 o                         
  -5   3   4         67.97         76.21         3.07 o                         
  -4   3   4         24.64         26.04         3.44 o                         
  -3   3   4         15.36         20.31         2.29 o                         
  -2   3   4         15.92         20.71         1.02 o                         
  -1   3   4         74.33         85.95         2.47 o                         
   0   3   4        162.02        184.45         4.79 o                         
   1   3   4        443.13        460.04        14.59 o                         
   2   3   4         51.39         53.12         2.19 o                         
   3   3   4        224.85        202.78         5.67 o                         
   4   3   4          0.33          0.45         0.65 o                         
   5   3   4         53.01         52.95         3.23 o                         
   6   3   4          0.10          0.73         1.09 o                         
   7   3   4         15.02         12.59         1.39 o                         
   8   3   4          0.68          1.98         1.67 o                         
  -9   4   4         19.29         21.26         2.92 o                         
  -8   4   4          0.06          0.87         0.99 o                         
  -7   4   4         37.67         41.77         2.05 o                         
  -6   4   4         40.28         33.35         2.71 o                         
  -5   4   4         15.86         16.75         1.51 o                         
  -4   4   4         16.94         14.32         0.96 o                         
  -3   4   4        230.69        248.40        20.17 o                         
  -2   4   4          5.62          6.77         1.15 o                         
  -1   4   4        435.82        477.63        12.67 o                         
   0   4   4         11.53         14.37         0.78 o                         
   1   4   4        201.02        200.10        15.79 o                         
   2   4   4         26.24         25.18         2.19 o                         
   3   4   4        894.34        707.78        39.45 o                         
   4   4   4         59.31         60.92         3.49 o                         
   5   4   4        321.66        290.80        15.69 o                         
   6   4   4         17.66         21.74         1.57 o                         
   7   4   4          9.90          7.86         1.42 o                         
  -8   5   4          8.38          6.77         2.08 o                         
  -7   5   4        176.72        156.86         7.82 o                         
  -6   5   4         28.57         33.98         3.02 o                         
  -5   5   4        145.68        131.69        12.77 o                         
  -4   5   4          2.12          2.33         0.77 o                         
  -3   5   4         12.25         16.64         1.17 o                         
  -2   5   4         25.68         24.48         1.29 o                         
  -1   5   4         46.13         40.39         2.71 o                         
   0   5   4          0.00         -0.10         0.35 o                         
   1   5   4          6.59          6.99         0.76 o                         
   2   5   4         34.92         39.23         4.79 o                         
   3   5   4         14.11         13.90         2.76 o                         
   4   5   4        100.51        103.21         7.40 o                         
   5   5   4         59.56         60.21         2.61 o                         
   6   5   4          0.58          2.15         1.08 o                         
   7   5   4         61.78         62.12         3.13 o                         
  -7   6   4         79.32         82.44         5.32 o                         
  -6   6   4         15.43         13.13         2.29 o                         
  -5   6   4         31.79         33.65         3.86 o                         
  -4   6   4         13.58         15.72         2.19 o                         
  -3   6   4         42.75         41.46         1.92 o                         
  -2   6   4         54.28         52.21         2.10 o                         
  -1   6   4         99.03         89.48        11.88 o                         
   0   6   4         13.72         15.93         1.75 o                         
   1   6   4         37.66         31.76         1.30 o                         
   2   6   4          6.69          6.36         1.17 o                         
   3   6   4          4.78          4.92         1.82 o                         
   4   6   4         32.48         40.24         2.13 o                         
   5   6   4         12.17         13.18         1.51 o                         
   6   6   4          4.55          3.56         1.28 o                         
  -6   7   4          0.21         -0.31         1.56 o                         
  -5   7   4         18.06         18.34         2.50 o                         
  -4   7   4         55.58         63.64         2.50 o                         
  -3   7   4        200.98        192.75         6.00 o                         
  -2   7   4        124.45        111.26        11.46 o                         
  -1   7   4         81.76         85.12         6.25 o                         
   0   7   4         52.55         49.73         1.81 o                         
   1   7   4          0.52          1.09         0.99 o                         
   2   7   4         19.91         34.67         8.96 o                         
   3   7   4         15.81         21.05         1.75 o                         
   4   7   4         13.28         20.18         4.69 o                         
   5   7   4         24.17         25.35         2.06 o                         
  -5   8   4          8.12          8.03         2.61 o                         
  -4   8   4          3.78          6.33         1.39 o                         
  -3   8   4         42.31         37.32         2.17 o                         
  -2   8   4         49.22         36.58         2.15 o                         
  -1   8   4         36.97         42.67         3.86 o                         
   0   8   4         53.01         49.92         3.54 o                         
   1   8   4         16.49         17.05         2.97 o                         
   2   8   4          0.80          0.51         1.07 o                         
   3   8   4          0.06          1.04         1.15 o                         
  -2   9   4          0.69          1.15         1.67 o                         
  -1   9   4          9.91         14.38         2.50 o                         
   0   9   4          0.98          3.65         1.98 o                         
   1   9   4          3.53          2.71         2.08 o                         
  -9   0   5         13.43         15.43         2.29 o                         
  -7   0   5         66.35         70.77         3.86 o                         
  -5   0   5        158.51        155.69        15.95 o                         
  -3   0   5         11.00          9.45         0.62 o                         
  -1   0   5          1.92          1.98         0.73 o                         
   1   0   5          4.21          3.50         0.58 o                         
   3   0   5         45.38         41.27         2.19 o                         
   5   0   5        264.91        258.06         7.10 o                         
   7   0   5         98.71        107.56         5.00 o                         
 -10   1   5          6.67          8.71         1.58 o                         
  -9   1   5         29.93         32.18         3.65 o                         
  -8   1   5         30.06         31.80         1.87 o                         
  -7   1   5          0.01         -0.63         0.77 o                         
  -6   1   5        348.71        328.28        15.40 o                         
  -5   1   5          6.32          7.26         0.93 o                         
  -4   1   5        214.98        213.80         7.95 o                         
  -3   1   5          1.17          1.06         0.34 o                         
  -2   1   5          0.29         -0.24         0.40 o                         
  -1   1   5          3.84          4.40         0.66 o                         
   0   1   5          2.64          2.99         0.83 o                         
   1   1   5          0.62          0.66         0.37 o                         
   2   1   5         40.15         45.78         1.25 o                         
   3   1   5          2.66          2.14         0.40 o                         
   4   1   5        161.88        159.00         4.16 o                         
   5   1   5         16.52         16.65         0.93 o                         
   6   1   5         68.84         67.56         2.02 o                         
   7   1   5          0.60          0.68         0.88 o                         
  -9   2   5         31.38         36.47         2.12 o                         
  -8   2   5         32.14         35.67         1.97 o                         
  -7   2   5         25.94         30.03         1.77 o                         
  -6   2   5        173.24        178.75         7.71 o                         
  -5   2   5         50.63         50.99         1.88 o                         
  -4   2   5         56.18         64.70         2.57 o                         
  -3   2   5         25.40         22.01         1.37 o                         
  -2   2   5        310.53        303.72        35.75 o                         
  -1   2   5        131.71        127.06         3.50 o                         
   0   2   5       1090.86       1076.51        60.71 o                         
   1   2   5         54.69         56.45         3.23 o                         
   2   2   5         35.83         42.44         1.96 o                         
   3   2   5         45.78         41.17         2.35 o                         
   4   2   5         85.21         78.28         6.71 o                         
   5   2   5         40.75         44.21         1.52 o                         
   6   2   5         45.90         46.85         2.59 o                         
   7   2   5          0.36          1.58         1.05 o                         
  -9   3   5          6.03          6.90         1.44 o                         
  -8   3   5          0.28          0.42         0.92 o                         
  -7   3   5         21.24         25.98         1.63 o                         
  -6   3   5          0.64          1.07         0.40 o                         
  -5   3   5         21.53         25.17         1.21 o                         
  -4   3   5         15.97         19.08         1.67 o                         
  -3   3   5         13.44         13.03         0.90 o                         
  -2   3   5          4.03          5.56         0.70 o                         
  -1   3   5         19.67         20.10         2.81 o                         
   0   3   5          0.00          0.71         0.50 o                         
   1   3   5        248.92        273.52         6.33 o                         
   2   3   5         26.12         23.74         1.24 o                         
   3   3   5         66.71         63.74         2.42 o                         
   4   3   5         65.36         66.62         1.96 o                         
   5   3   5         16.31         17.99         1.19 o                         
   6   3   5          8.87         10.76         1.20 o                         
   7   3   5         24.72         25.05         1.84 o                         
  -9   4   5         27.10         28.25         3.02 o                         
  -8   4   5         25.25         24.50         1.91 o                         
  -7   4   5          5.84          5.00         1.88 o                         
  -6   4   5          1.89          4.17         1.77 o                         
  -5   4   5          7.36          8.96         1.72 o                         
  -4   4   5         54.75         55.34         2.03 o                         
  -3   4   5         44.52         54.54         2.00 o                         
  -2   4   5         51.34         50.30         1.80 o                         
  -1   4   5         37.43         42.50         2.35 o                         
   0   4   5         38.88         47.89         3.07 o                         
   1   4   5         10.91         11.32         1.02 o                         
   2   4   5        160.33        150.46         5.00 o                         
   3   4   5          7.47          9.83         1.17 o                         
   4   4   5         72.95         65.07         2.87 o                         
   5   4   5          2.62          2.37         1.88 o                         
   6   4   5          1.40          2.20         1.05 o                         
   7   4   5          5.08          4.56         1.39 o                         
  -8   5   5         14.27         14.07         2.71 o                         
  -7   5   5          1.35          2.50         1.88 o                         
  -6   5   5          0.06          0.73         1.46 o                         
  -5   5   5        109.76        107.97         3.50 o                         
  -4   5   5         24.38         25.41         1.48 o                         
  -3   5   5        722.37        731.59        23.50 o                         
  -2   5   5         14.95         17.58         1.30 o                         
  -1   5   5        230.57        235.88        13.29 o                         
   0   5   5          0.00         -0.12         0.65 o                         
   1   5   5        227.08        237.82        18.12 o                         
   2   5   5         19.21         20.34         2.66 o                         
   3   5   5        279.36        271.11         7.98 o                         
   4   5   5          7.34          9.09         1.28 o                         
   5   5   5          1.68          0.55         0.95 o                         
   6   5   5          6.11          9.61         2.81 o                         
  -7   6   5         27.40         24.18         3.23 o                         
  -6   6   5          4.67          3.23         1.98 o                         
  -5   6   5          1.28          0.96         0.80 o                         
  -4   6   5         10.11         10.03         1.67 o                         
  -3   6   5         75.14         73.36         7.19 o                         
  -2   6   5         13.60         13.57         1.28 o                         
  -1   6   5        117.80        110.36        11.31 o                         
   0   6   5          9.95         10.51         1.13 o                         
   1   6   5         94.50        122.32        21.42 o                         
   2   6   5         15.31         16.21         2.24 o                         
   3   6   5         14.02         20.70         4.22 o                         
   4   6   5          6.41          7.79         1.39 o                         
   5   6   5          9.86          9.11         1.54 o                         
  -6   7   5          9.95          6.98         2.50 o                         
  -5   7   5         46.45         41.79         3.65 o                         
  -4   7   5          0.83          0.73         0.99 o                         
  -3   7   5        128.62        118.78         4.15 o                         
  -2   7   5         41.57         44.33         3.60 o                         
  -1   7   5         66.97         71.54         2.84 o                         
   0   7   5          6.64          5.32         1.77 o                         
   1   7   5          0.52          0.11         1.09 o                         
   2   7   5          0.01          0.07         0.88 o                         
   3   7   5         32.42         36.39         2.24 o                         
   4   7   5         17.47         19.30         1.82 o                         
  -5   8   5          6.81          5.52         2.50 o                         
  -4   8   5         65.19         65.13         3.34 o                         
  -3   8   5          2.80          1.30         1.32 o                         
  -2   8   5          5.25          3.89         1.32 o                         
  -1   8   5         45.85         49.30         3.54 o                         
   0   8   5          7.12          7.19         1.98 o                         
   1   8   5         25.78         28.65         2.14 o                         
   2   8   5          1.04          1.77         1.33 o                         
  -8   0   6          1.98          0.94         1.46 o                         
  -6   0   6          0.07          0.73         1.25 o                         
  -4   0   6         17.66         16.99         1.35 o                         
  -2   0   6        103.96         94.33         3.86 o                         
   0   0   6        285.06        279.02        10.42 o                         
   2   0   6        966.56        922.72        35.96 o                         
   4   0   6        731.83        651.84        25.43 o                         
   6   0   6         42.49         31.89         2.19 o                         
  -9   1   6         37.88         46.71         2.61 o                         
  -8   1   6         41.38         47.38         2.43 o                         
  -7   1   6         33.17         35.28         2.66 o                         
  -6   1   6        195.79        215.12         6.45 o                         
  -5   1   6          0.02         -0.01         0.30 o                         
  -4   1   6          0.56          3.41         1.62 o                         
  -3   1   6          4.39          5.75         1.46 o                         
  -2   1   6        940.58        925.74        25.09 o                         
  -1   1   6         59.71         59.76         2.35 o                         
   0   1   6        735.38        727.28        35.96 o                         
   1   1   6          0.03          0.00         0.44 o                         
   2   1   6          2.08          1.62         0.66 o                         
   3   1   6         19.49         20.94         1.21 o                         
   4   1   6        170.35        163.80         6.11 o                         
   5   1   6         46.13         46.50         1.63 o                         
   6   1   6         32.16         29.82         1.82 o                         
   7   1   6          0.01          0.42         1.04 o                         
  -9   2   6         85.85         82.20         3.57 o                         
  -8   2   6        254.26        273.54        10.89 o                         
  -7   2   6         39.18         42.53         3.02 o                         
  -6   2   6        407.27        393.54        21.99 o                         
  -5   2   6         24.26         24.09         1.57 o                         
  -4   2   6         75.57         82.98         2.57 o                         
  -3   2   6         13.89         17.24         1.56 o                         
  -2   2   6          1.93          2.89         0.53 o                         
  -1   2   6         18.44         18.83         1.51 o                         
   0   2   6         81.34         83.43         3.54 o                         
   1   2   6         43.42         34.77         4.95 o                         
   2   2   6         14.61         14.11         1.29 o                         
   3   2   6         75.55         72.16         2.08 o                         
   4   2   6          1.09          1.88         0.64 o                         
   5   2   6          3.49          5.79         1.88 o                         
   6   2   6          0.22          0.87         0.74 o                         
   7   2   6         11.71          9.69         1.50 o                         
  -9   3   6          0.29          0.08         0.88 o                         
  -8   3   6         11.91         13.58         1.70 o                         
  -7   3   6          0.31          0.42         1.35 o                         
  -6   3   6         17.45         17.04         1.10 o                         
  -5   3   6          2.47          5.75         0.82 o                         
  -4   3   6          5.93          6.59         0.87 o                         
  -3   3   6         53.77         60.25         2.17 o                         
  -2   3   6         44.09         47.53         1.72 o                         
  -1   3   6         37.69         45.08         1.77 o                         
   0   3   6         11.52         10.66         1.20 o                         
   1   3   6          7.77          7.37         1.10 o                         
   2   3   6         99.27         93.82         1.81 o                         
   3   3   6         32.81         36.16         1.37 o                         
   4   3   6          7.19          8.64         0.87 o                         
   5   3   6          0.09          0.86         1.05 o                         
   6   3   6          0.23          0.33         0.83 o                         
  -8   4   6         14.59         12.34         1.57 o                         
  -7   4   6         23.50         23.66         2.81 o                         
  -6   4   6         16.76         17.61         2.40 o                         
  -5   4   6         72.24         72.63         2.63 o                         
  -4   4   6          1.10          1.44         0.77 o                         
  -3   4   6        110.94        100.67         3.24 o                         
  -2   4   6          0.82          0.16         0.59 o                         
  -1   4   6        312.85        312.79         8.51 o                         
   0   4   6         26.84         27.35         2.92 o                         
   1   4   6       1111.94       1067.97        29.80 o                         
   2   4   6         61.15         64.87         4.12 o                         
   3   4   6        383.14        353.42        31.16 o                         
   4   4   6         12.40         12.38         1.44 o                         
   5   4   6         27.56         26.98         1.82 o                         
   6   4   6          0.52          0.83         1.05 o                         
  -8   5   6         39.27         38.83         2.62 o                         
  -7   5   6          1.88          2.61         2.08 o                         
  -6   5   6         10.67          8.65         2.29 o                         
  -5   5   6          4.05          4.41         0.91 o                         
  -4   5   6         80.11         79.19         2.89 o                         
  -3   5   6         64.54         59.02         2.30 o                         
  -2   5   6         12.82         14.01         1.20 o                         
  -1   5   6        143.12        132.75         4.05 o                         
   0   5   6          4.28          5.10         0.90 o                         
   1   5   6         99.06        103.40         3.23 o                         
   2   5   6         11.00         10.50         1.28 o                         
   3   5   6          2.17          3.61         1.08 o                         
   4   5   6         14.88         21.03         1.65 o                         
   5   5   6         24.99         27.95         2.06 o                         
  -7   6   6         56.16         49.92         4.27 o                         
  -6   6   6         16.05         18.87         2.71 o                         
  -5   6   6         94.12         94.80         6.15 o                         
  -4   6   6         38.59         35.84         2.87 o                         
  -3   6   6         71.43         77.28         3.65 o                         
  -2   6   6         19.18         19.44         1.47 o                         
  -1   6   6          3.35          4.67         1.02 o                         
   0   6   6          0.33         -0.69         0.69 o                         
   1   6   6          4.11          6.05         1.77 o                         
   2   6   6         29.70         30.68         2.71 o                         
   3   6   6         38.51         44.29         2.31 o                         
   4   6   6          0.09          1.55         1.17 o                         
   5   6   6          4.15          3.75         2.08 o                         
  -6   7   6          9.81         11.57         2.61 o                         
  -5   7   6         26.13         25.01         3.02 o                         
  -4   7   6          4.85          5.08         1.35 o                         
  -3   7   6          1.02          1.44         1.17 o                         
  -2   7   6          0.02          0.65         0.95 o                         
  -1   7   6         18.72         23.87         2.40 o                         
   0   7   6         11.43         15.32         2.19 o                         
   1   7   6          0.08          1.04         1.56 o                         
   2   7   6         16.05         18.53         2.45 o                         
   3   7   6          0.77          1.99         1.35 o                         
  -4   8   6         56.21         44.44         5.84 o                         
  -3   8   6         31.83         31.46         2.23 o                         
  -2   8   6         49.62         50.65         3.65 o                         
  -1   8   6          0.54          0.94         1.67 o                         
   0   8   6          0.25          1.35         1.77 o                         
   1   8   6          3.12          3.02         1.88 o                         
  -9   0   7         26.03         30.54         3.13 o                         
  -7   0   7         12.56         14.07         2.19 o                         
  -5   0   7          6.42          6.15         1.15 o                         
  -3   0   7          0.81          1.35         0.83 o                         
  -1   0   7          0.00         -0.21         0.73 o                         
   1   0   7         11.40          9.69         1.35 o                         
   3   0   7        243.70        182.81         7.40 o                         
   5   0   7         60.63         57.53         3.23 o                         
  -9   1   7          2.02          0.94         1.25 o                         
  -8   1   7        101.71        107.01         4.05 o                         
  -7   1   7         48.32         48.80         2.47 o                         
  -6   1   7         44.20         44.07         1.79 o                         
  -5   1   7          1.72          3.16         0.79 o                         
  -4   1   7          2.69          2.98         0.67 o                         
  -3   1   7         11.68         13.22         0.99 o                         
  -2   1   7          9.98         10.70         0.99 o                         
  -1   1   7          1.08          2.72         0.74 o                         
   0   1   7         21.78         22.53         1.25 o                         
   1   1   7         41.67         39.50         2.55 o                         
   2   1   7        270.42        261.43        13.86 o                         
   3   1   7         67.76         67.12         2.43 o                         
   4   1   7         82.26         66.81         3.07 o                         
   5   1   7         30.54         31.03         1.70 o                         
   6   1   7         11.13         13.89         1.58 o                         
  -9   2   7         20.83         24.42         4.64 o                         
  -8   2   7        119.08        124.55         4.57 o                         
  -7   2   7          6.51          7.11         1.33 o                         
  -6   2   7         18.39         23.81         1.31 o                         
  -5   2   7          5.99          7.41         0.94 o                         
  -4   2   7        169.84        171.10         4.99 o                         
  -3   2   7         50.23         56.50         4.96 o                         
  -2   2   7        357.39        342.64         9.59 o                         
  -1   2   7         13.45         17.81         1.18 o                         
   0   2   7          2.09          1.26         0.78 o                         
   1   2   7         44.16         42.66         1.80 o                         
   2   2   7        136.16        137.90         4.16 o                         
   3   2   7         32.24         38.36         1.77 o                         
   4   2   7         34.31         46.52         3.18 o                         
   5   2   7          1.77          2.05         1.02 o                         
   6   2   7          0.26          0.29         0.74 o                         
  -9   3   7          6.34          3.91         1.47 o                         
  -8   3   7         14.52         20.51         2.81 o                         
  -7   3   7         45.95         43.88         3.44 o                         
  -6   3   7          0.22         -0.01         0.55 o                         
  -5   3   7         53.43         51.19         4.59 o                         
  -4   3   7         34.08         34.50         1.65 o                         
  -3   3   7          8.68          8.86         0.98 o                         
  -2   3   7         91.58        101.21         3.20 o                         
  -1   3   7        146.71        149.70         8.60 o                         
   0   3   7         87.50         87.35         7.66 o                         
   1   3   7          4.48          3.98         0.67 o                         
   2   3   7         72.19         61.55         1.73 o                         
   3   3   7          3.78          3.45         0.90 o                         
   4   3   7          5.97          7.54         1.38 o                         
   5   3   7          8.50         13.61         1.10 o                         
   6   3   7          0.40          0.97         0.79 o                         
  -8   4   7          0.17          0.17         1.02 o                         
  -7   4   7         24.57         21.68         2.92 o                         
  -6   4   7         60.89         58.99         3.96 o                         
  -5   4   7        132.72        136.89         6.93 o                         
  -4   4   7         26.76         28.09         2.35 o                         
  -3   4   7        113.22        104.28         6.62 o                         
  -2   4   7          2.63          2.61         0.88 o                         
  -1   4   7          2.08          2.29         0.81 o                         
   0   4   7         27.78         26.19         1.47 o                         
   1   4   7          2.38          1.19         0.62 o                         
   2   4   7          3.00          4.27         1.35 o                         
   3   4   7          3.42          2.29         1.25 o                         
   4   4   7          7.62         12.44         1.45 o                         
   5   4   7          2.64          2.22         1.46 o                         
  -7   5   7         51.44         50.97         4.17 o                         
  -6   5   7          0.50         -0.42         1.67 o                         
  -5   5   7        311.17        327.27        18.97 o                         
  -4   5   7          0.68          1.42         0.90 o                         
  -3   5   7         70.68         69.88         2.70 o                         
  -2   5   7          9.28         10.74         1.14 o                         
  -1   5   7        175.65        183.30         5.49 o                         
   0   5   7         47.60         49.55         2.15 o                         
   1   5   7        209.54        216.79         9.48 o                         
   2   5   7         52.20         51.80         3.34 o                         
   3   5   7          4.19          2.03         1.72 o                         
   4   5   7          0.55          1.37         1.13 o                         
   5   5   7         12.93         14.71         1.75 o                         
  -7   6   7         10.25         10.53         2.92 o                         
  -6   6   7          3.48          2.29         2.08 o                         
  -5   6   7          8.12          7.82         2.29 o                         
  -4   6   7          0.18          0.04         0.77 o                         
  -3   6   7          4.93          4.52         1.17 o                         
  -2   6   7          4.06          4.14         1.10 o                         
  -1   6   7        105.12        112.02         7.61 o                         
   0   6   7         27.47         35.75         2.92 o                         
   1   6   7         51.57         52.74         3.65 o                         
   2   6   7          4.19          5.73         1.77 o                         
   3   6   7         39.38         46.41         2.61 o                         
   4   6   7         82.32         83.80         8.91 o                         
  -5   7   7         62.06         55.14         4.48 o                         
  -4   7   7         17.03         17.02         2.08 o                         
  -3   7   7         67.97         63.79         3.07 o                         
  -2   7   7          6.29          5.41         1.32 o                         
  -1   7   7          5.27          6.25         1.98 o                         
   0   7   7          0.43          1.25         1.56 o                         
   1   7   7         17.47         21.99         2.81 o                         
   2   7   7          0.00         -0.52         1.56 o                         
  -2   8   7          3.55          3.86         2.08 o                         
  -1   8   7          3.98          3.75         2.08 o                         
  -8   0   8          1.13          1.25         1.67 o                         
  -6   0   8          5.51          5.32         1.67 o                         
  -4   0   8        119.70        115.48         4.90 o                         
  -2   0   8         18.79         20.64         1.77 o                         
   0   0   8        515.08        397.00        15.53 o                         
   2   0   8        731.00        618.27        24.49 o                         
   4   0   8         14.45         11.05         1.67 o                         
   6   0   8        111.42        122.88         6.57 o                         
  -9   1   8         20.44         23.47         2.14 o                         
  -8   1   8          1.19          2.31         1.29 o                         
  -7   1   8          0.15          0.00         0.81 o                         
  -6   1   8         47.04         41.74         1.93 o                         
  -5   1   8         19.59         21.39         2.35 o                         
  -4   1   8        449.08        417.36        11.28 o                         
  -3   1   8         57.66         61.16         4.12 o                         
  -2   1   8        497.69        464.97        26.21 o                         
  -1   1   8          7.46          9.57         1.07 o                         
   0   1   8         34.00         29.44         2.08 o                         
   1   1   8         34.54         34.07         1.66 o                         
   2   1   8          7.40          9.76         1.07 o                         
   3   1   8         50.12         50.45         2.14 o                         
   4   1   8          1.49          1.56         1.77 o                         
   5   1   8          3.39          6.90         3.60 o                         
   6   1   8         24.36         32.36         5.63 o                         
  -9   2   8          0.09          0.83         1.33 o                         
  -8   2   8        114.82        114.94         6.41 o                         
  -7   2   8          3.29          2.40         1.77 o                         
  -6   2   8          0.10          0.40         0.71 o                         
  -5   2   8          3.44          4.05         0.94 o                         
  -4   2   8         62.07         65.33         2.46 o                         
  -3   2   8          0.81          1.10         0.61 o                         
  -2   2   8         27.35         30.92         1.55 o                         
  -1   2   8          1.65          2.20         0.85 o                         
   0   2   8         18.12         21.39         1.40 o                         
   1   2   8          0.65         -0.64         1.30 o                         
   2   2   8          6.85          8.60         1.14 o                         
   3   2   8         11.03         13.83         1.33 o                         
   4   2   8          0.06         -0.52         1.20 o                         
   5   2   8         17.42         15.74         1.47 o                         
  -8   3   8         76.46         86.28         8.03 o                         
  -7   3   8          0.74          1.46         1.77 o                         
  -6   3   8          1.05          2.81         1.77 o                         
  -5   3   8         16.66         17.53         1.42 o                         
  -4   3   8         12.57         14.83         1.32 o                         
  -3   3   8         14.23         12.22         1.35 o                         
  -2   3   8         49.94         47.26         1.99 o                         
  -1   3   8        243.39        210.84         5.97 o                         
   0   3   8        202.44        179.25         5.43 o                         
   1   3   8        169.85        168.72         9.21 o                         
   2   3   8         15.98         14.23         1.29 o                         
   3   3   8          4.63          8.96         1.14 o                         
   4   3   8          0.10          1.67         0.96 o                         
   5   3   8          0.06          0.58         0.92 o                         
  -8   4   8          3.04          3.02         2.29 o                         
  -7   4   8         91.44         94.01         5.84 o                         
  -6   4   8          7.08          9.17         2.29 o                         
  -5   4   8         70.65         73.12         2.82 o                         
  -4   4   8          0.21          0.68         0.83 o                         
  -3   4   8         90.23         89.99         3.21 o                         
  -2   4   8          0.03          0.16         0.66 o                         
  -1   4   8        376.60        371.58        10.49 o                         
   0   4   8          2.80          2.28         0.83 o                         
   1   4   8         83.34         81.82         4.38 o                         
   2   4   8          0.00         -0.31         1.15 o                         
   3   4   8          5.27          2.19         1.46 o                         
   4   4   8          6.45          6.98         1.77 o                         
  -7   5   8         22.22         19.07         3.13 o                         
  -6   5   8         69.27         61.08         4.59 o                         
  -5   5   8         74.10         68.64         6.77 o                         
  -4   5   8         15.74         16.55         1.54 o                         
  -3   5   8        236.26        219.86         6.63 o                         
  -2   5   8          0.52          0.21         0.74 o                         
  -1   5   8        278.83        260.35         7.78 o                         
   0   5   8          0.27         -0.63         1.25 o                         
   1   5   8         54.03         55.34         3.54 o                         
   2   5   8         18.27         21.16         2.29 o                         
   3   5   8          9.15         12.30         2.08 o                         
   4   5   8          6.44          4.90         1.88 o                         
  -6   6   8          0.76          1.46         2.08 o                         
  -5   6   8          2.50          0.83         1.77 o                         
  -4   6   8          1.09          0.67         0.98 o                         
  -3   6   8         46.44         42.12         3.28 o                         
  -2   6   8          0.00          0.90         0.99 o                         
  -1   6   8         22.30         22.62         2.61 o                         
   0   6   8          9.13          5.73         2.08 o                         
   1   6   8          4.37          6.46         2.19 o                         
   2   6   8          1.58          5.84         2.08 o                         
   3   6   8          1.05          2.29         1.67 o                         
  -4   7   8         12.15         13.20         1.53 o                         
  -3   7   8          7.39          6.11         1.54 o                         
  -2   7   8          6.10          6.67         2.08 o                         
  -1   7   8          0.13          1.56         1.88 o                         
   0   7   8         10.38          9.69         2.50 o                         
   1   7   8          4.46          3.96         2.19 o                         
  -7   0   9          1.73          3.65         1.88 o                         
  -5   0   9         27.32         26.16         2.08 o                         
  -3   0   9          0.19          0.00         0.83 o                         
  -1   0   9          9.18         13.86         1.88 o                         
   1   0   9         19.84         18.14         1.98 o                         
   3   0   9          0.06          0.10         1.04 o                         
   5   0   9        141.92        169.16         8.13 o                         
  -8   1   9         13.26         13.58         1.80 o                         
  -7   1   9          6.68          4.01         1.40 o                         
  -6   1   9         10.32         10.81         2.19 o                         
  -5   1   9          3.85          7.13         1.06 o                         
  -4   1   9         17.83         15.81         1.18 o                         
  -3   1   9          0.23          0.24         0.70 o                         
  -2   1   9         46.84         41.87         2.19 o                         
  -1   1   9         48.21         41.84         5.11 o                         
   0   1   9        365.94        352.38        19.44 o                         
   1   1   9        140.96        137.21        11.99 o                         
   2   1   9         70.68         74.39         5.42 o                         
   3   1   9         56.60         55.02         2.55 o                         
   4   1   9         24.27         25.19         1.98 o                         
   5   1   9          0.15          0.63         1.03 o                         
  -8   2   9         10.07         13.31         3.23 o                         
  -7   2   9          2.44          2.92         1.98 o                         
  -6   2   9         61.18         61.16         2.58 o                         
  -5   2   9         11.25         14.47         2.40 o                         
  -4   2   9         55.21         55.97         2.30 o                         
  -3   2   9          0.08          0.31         0.62 o                         
  -2   2   9         23.92         22.35         1.47 o                         
  -1   2   9          4.43          2.76         0.96 o                         
   0   2   9         99.99        105.61         4.90 o                         
   1   2   9          8.65          8.06         2.14 o                         
   2   2   9         16.88         23.46         1.62 o                         
   3   2   9          4.33          3.02         1.25 o                         
   4   2   9          4.76          4.63         1.21 o                         
  -8   3   9          3.92          4.83         1.73 o                         
  -7   3   9         93.00         87.86         5.52 o                         
  -6   3   9         70.30         76.61         4.79 o                         
  -5   3   9          1.47          1.53         0.98 o                         
  -4   3   9         67.55         69.77         2.71 o                         
  -3   3   9         91.86         87.80         3.17 o                         
  -2   3   9         24.62         26.72         3.02 o                         
  -1   3   9          2.84          2.02         0.84 o                         
   0   3   9          6.31          4.60         0.86 o                         
   1   3   9         18.05         21.61         1.56 o                         
   2   3   9          0.05          0.98         0.92 o                         
   3   3   9          0.68          0.82         0.95 o                         
   4   3   9          1.09          1.01         1.02 o                         
  -7   4   9         99.21         76.50         5.32 o                         
  -6   4   9          0.73          0.94         1.67 o                         
  -5   4   9         92.73         94.36         3.55 o                         
  -4   4   9          8.13         10.89         1.39 o                         
  -3   4   9          0.10          0.43         0.85 o                         
  -2   4   9          1.72          1.90         0.99 o                         
  -1   4   9         29.95         26.46         1.69 o                         
   0   4   9         22.45         19.45         1.42 o                         
   1   4   9          0.33         -0.10         1.15 o                         
   2   4   9         33.98         36.90         2.92 o                         
   3   4   9          7.51         11.15         2.08 o                         
  -6   5   9          1.65          3.02         2.29 o                         
  -5   5   9          0.01          0.14         0.92 o                         
  -4   5   9          4.36          3.43         1.15 o                         
  -3   5   9        103.78         98.49         3.77 o                         
  -2   5   9         14.32         15.98         1.58 o                         
  -1   5   9         89.03         75.36         4.48 o                         
   0   5   9         26.42         29.50         2.81 o                         
   1   5   9         19.92         16.36         2.40 o                         
   2   5   9          2.22          0.83         1.56 o                         
  -5   6   9          0.49          0.63         1.77 o                         
  -4   6   9          5.06          3.44         1.29 o                         
  -3   6   9         92.15         92.75         3.68 o                         
  -2   6   9         48.04         47.42         3.54 o                         
  -1   6   9         66.87         68.16         4.38 o                         
   0   6   9          1.70          2.81         1.77 o                         
   1   6   9         66.08         82.24         5.11 o                         
  -8   0  10         50.71         49.92         4.17 o                         
  -6   0  10        280.40        279.85        11.52 o                         
  -4   0  10        123.79        136.12         6.25 o                         
  -2   0  10        199.53        198.76         8.55 o                         
   0   0  10        427.29        393.87        16.26 o                         
   2   0  10          1.68          1.67         1.46 o                         
   4   0  10        251.01        292.36        12.92 o                         
  -8   1  10          7.34          5.98         1.65 o                         
  -7   1  10         15.66         16.97         1.99 o                         
  -6   1  10         44.11         45.11         2.33 o                         
  -5   1  10         17.17         19.13         1.28 o                         
  -4   1  10         65.86         63.53         2.51 o                         
  -3   1  10          0.42          2.08         0.96 o                         
  -2   1  10         31.90         30.69         1.93 o                         
  -1   1  10         11.63         11.44         1.33 o                         
   0   1  10          5.21          2.18         1.05 o                         
   1   1  10         17.49         18.43         3.80 o                         
   2   1  10          2.33          3.75         1.14 o                         
   3   1  10         20.38         23.35         1.84 o                         
   4   1  10          0.88          0.61         1.07 o                         
  -7   2  10          0.00          2.19         2.08 o                         
  -6   2  10        106.19        106.03         4.01 o                         
  -5   2  10         36.94         40.21         2.27 o                         
  -4   2  10        155.61        163.15         5.22 o                         
  -3   2  10         69.33         69.25         6.05 o                         
  -2   2  10        126.68        114.69         3.87 o                         
  -1   2  10         34.03         31.53         2.55 o                         
   0   2  10         22.72         22.43         1.70 o                         
   1   2  10         37.43         37.98         3.70 o                         
   2   2  10          0.01         -0.10         0.81 o                         
   3   2  10         10.04         12.71         1.54 o                         
  -7   3  10         23.02         20.32         3.13 o                         
  -6   3  10         33.12         32.21         3.23 o                         
  -5   3  10         14.15         12.50         1.50 o                         
  -4   3  10          7.50          8.76         1.28 o                         
  -3   3  10        187.25        168.02         5.45 o                         
  -2   3  10         89.47         90.73         3.46 o                         
  -1   3  10         77.37         79.79         3.35 o                         
   0   3  10          2.50          1.46         0.80 o                         
   1   3  10          2.17          1.56         1.03 o                         
   2   3  10          4.24          5.26         1.25 o                         
   3   3  10          3.12          3.33         1.21 o                         
  -6   4  10          1.63          1.77         1.98 o                         
  -5   4  10          1.96          1.86         1.17 o                         
  -4   4  10         12.09         14.69         1.53 o                         
  -3   4  10         13.43         13.34         1.63 o                         
  -2   4  10         11.71         14.01         2.03 o                         
  -1   4  10          0.73          0.83         0.96 o                         
   0   4  10          3.69          4.27         1.77 o                         
   1   4  10          0.07          1.98         1.67 o                         
   2   4  10          1.09          1.15         1.56 o                         
  -5   5  10         89.65         83.90         5.63 o                         
  -4   5  10          1.76          1.20         1.17 o                         
  -3   5  10        141.52        145.72        10.21 o                         
  -2   5  10          1.11          0.36         0.96 o                         
  -1   5  10         23.24         20.12         2.61 o                         
   0   5  10         11.17          8.23         2.19 o                         
   1   5  10         32.61         37.52         3.44 o                         
  -2   6  10          0.91          0.63         1.67 o                         
  -7   0  11         27.48         21.37         3.23 o                         
  -5   0  11          0.41          0.21         1.15 o                         
  -3   0  11         36.87         38.88         3.02 o                         
  -1   0  11         14.95         18.14         2.29 o                         
   1   0  11         33.67         33.25         2.92 o                         
  -7   1  11          0.76          1.18         1.44 o                         
  -6   1  11          5.38          4.98         1.48 o                         
  -5   1  11          0.09          0.38         0.86 o                         
  -4   1  11         85.96         81.24         3.21 o                         
  -3   1  11          7.32          8.97         1.51 o                         
  -2   1  11        320.20        305.98         9.25 o                         
  -1   1  11         31.46         29.56         1.99 o                         
   0   1  11         45.32         50.92         5.58 o                         
   1   1  11          6.78          4.18         1.29 o                         
   2   1  11         26.25         24.27         1.91 o                         
  -6   2  11          4.38          3.86         2.29 o                         
  -5   2  11          6.08          5.39         1.38 o                         
  -4   2  11         11.35         13.11         1.67 o                         
  -3   2  11          0.78          0.78         0.82 o                         
  -2   2  11         12.33         13.81         1.47 o                         
  -1   2  11         65.28         61.46         2.72 o                         
   0   2  11          1.26          1.46         1.11 o                         
   1   2  11         16.06         15.24         1.58 o                         
   2   2  11         15.73         17.55         1.76 o                         
  -6   3  11         14.76         14.07         2.81 o                         
  -5   3  11         70.13         63.90         3.13 o                         
  -4   3  11          0.37          0.88         1.05 o                         
  -3   3  11         16.40         13.58         1.58 o                         
  -2   3  11         12.12         14.01         1.65 o                         
  -1   3  11          0.61          1.67         0.96 o                         
   0   3  11         14.63         20.77         1.80 o                         
   1   3  11          2.05          1.41         1.14 o                         
  -5   4  11          2.14          3.64         1.51 o                         
  -4   4  11          4.33          3.45         1.47 o                         
  -3   4  11         40.72         41.62         2.43 o                         
  -2   4  11         22.75         23.47         2.29 o                         
  -1   4  11         11.43         17.09         2.50 o                         
   0   4  11         28.78         31.79         3.23 o                         
  -4   0  12        118.85        102.98         5.63 o                         
  -2   0  12        192.03        179.79         8.65 o                         
   0   0  12          5.55          5.63         2.08 o                         
  -5   1  12          7.38          6.04         1.32 o                         
  -4   1  12          1.79          1.25         1.18 o                         
  -3   1  12          0.01         -0.79         1.14 o                         
  -2   1  12          6.09          2.55         1.33 o                         
  -1   1  12          0.46          1.25         1.25 o                         
   0   1  12         17.00         20.12         1.95 o                         
  -5   2  12         74.48         70.25         3.44 o                         
  -4   2  12        115.09        105.91         4.53 o                         
  -3   2  12         38.94         37.85         1.95 o                         
  -2   2  12         15.66         12.68         1.77 o                         
  -1   2  12         15.50         15.98         2.71 o                         
   0   2  12          3.93          2.91         1.32 o                         
  -4   3  12          1.86          2.35         1.39 o                         
  -3   3  12          0.70          2.59         1.36 o                         
  -2   3  12          2.52          5.08         1.62 o                         
  -1   3  12         24.86         26.45         2.25 o                         
                                                                                
